# Supplementary material for: DNA barcoding as a tool to monitor the diversity of endangered spring snails in an Austrian National Park
Source: Biodivers Data J. 2023 Jan 11;11:e91496. doi: 10.3897/BDJ.11.e91496 (PMC9850253; doi:10.3897/BDJ.11.e91496)
Supplement: Supplementary material 1 — Supporting Table 1 [file bdj-11-e91496-s001.xlsx]

## Sheet: Springs and species found
Springs and species found
Nbr.	Spring	Genera found	Empty shells	Collected alive	DNA barcodes
1	BÄR	Hauffenia	2x Hauffenia
2	BRUN	Belgrandiella; Bythinella		10x Belgrandiella; 24x Bythinella	3x B. aulaei
3	EBA-E4	Bythinella		21x Bythinella	3x B. conica
4	EINS	Bythinella		35x Bythinella	3x B. conica
5	GKHB	Bythinella		16x Bythinella	3x B. conica
6	GÖR2	Bythinella		9x Bythinella
7	HRQ-E1	Bythinella; Hauffenia	23x Bythinella; >100x Hauffenia	23x Bythinella; 3x Hauffenia	4x B. conica; 1x H. kerschneri
8	HRQ-E2	Bythinella; Hauffenia	5x Bythinella; 4x Hauffenia	11x Bythinella; 2x Hauffenia	3x B. conica; 1x H. kerschneri
9	HRQ-Fischteich	Bythinella; Hauffenia	100x Bythinella; >100x Hauffenia	1x Bythinella	1x B. conica
10	HUND	Bythinella		43x Bythinella	3x B. conica
11	JATA-E2	Bythinella		20x Bythinella	3x B. conica
12	JÖA	Bythinella; Bythiospeum; Hauffenia	>100x Bythinella; 1x Bythiospeum; >100x Hauffenia	56x Bythinella; 80x Hauffenia	3x B. conica; 3x H. kerschneri
13	KEHLS	Bythinella; Hauffenia	80x Bythinella; 25x Hauffenia	40x Bythinella (10x Morphe1, 20x Morphe2)	7x B. conica
14	KRAH	Bythinella		40x Bythinella	3x B. conica
15	KREMS	Bythinella; Hauffenia	20x Bythinella; 25x Hauffenia	5x Bythinella; 14x Hauffenia	3x B. conica; 3x H. wienerwaldensis
16	LILA	Bythinella		30x Bythinella	3x B. conica
17	LUBO	Bythinella		26x Bythinella	3x B. conica
18	MWGR	Bythinella		19x Bythinella	3x B. conica
19	OCHS	Belgrandiella; Bythinella; Hauffenia	4x Belgrandiella; 13x Bythinella; 15x Hauffenia	25x Belgrandiella; 42x Bythinella	3x B. aulaei
20	PALT	Bythinella		17x Bythinella	3x B. conica
21	PREBL	Belgrandiella; Bythinella		2x Belgrandiella; 7x Bythinella	1x B. aulaei
22	PUGLW	Bythinella		22x Bythinella	3x B. conica
23	REUT	Bythinella; Bythiospeum; Hauffenia	1x Bythinella; 50x Bythiospeum (ca. 35x Morphe1 (groß), ca. 15x Morphe2 (klein)); >100x Hauffenia
24	RH-Dückenröhre	Hauffenia	>100x Hauffenia
25	RH-Mitterberg	Hauffenia	7x Hauffenia
26	SCHA3	Bythinella		50x Bythinella	3x B. conica
27	SCHÜ	Bythinella; Hauffenia	>100x Bythinella; >100x Hauffenia	>100x Bythinella; 1x Hauffenia	7x B. conica
28	STEY	Bythinella	14x Bythinella	>100x Bythinella
29	STEYR	Bythinella		20x Bythinella	4x B. conica
30	SULZ	Bythinella; Bythiospeum; Hauffenia	>100x Bythinella; 1x Bythiospeum; >100x Hauffenia	90x Bythinella	3x B. conica
31	SULZ_B	Bythinella; Hauffenia	50x Bythinella; 50x Hauffenia	22x Bythinella; 2x Hauffenia	1x H. kerschneri
32	TUFF	Bythinella	8x Bythinella	18x Bythinella	3x B. conica
33	UHR1	Bythinella		38x Bythinella
34	VRQ	Bythinella; Hauffenia	7x Bythinella; 8x Hauffenia	11x Bythinella; 2x Hauffenia	1x H. kerschneri
35	WEIS	Bythinella	20x Bythinella; 100x juvenile Bythinella	>100x Bythinella	3x B. conica
36	Welchau1+2	Bythinella; Bythiospeum; Hauffenia	90x Bythinella; 4x Hauffenia; 2x Bythiospeum	55x Bythinella; 2x Hauffenia	1x H. kerschneri
37	WILD	Bythinella	13x Bythinella; 15x juvenile Bythinella	15x Bythinella	1x B. conica
38	WIND	Bythinella		33x Bythinella	3x B. conica
39	WOHL	Bythinella		20x Bythinella

## Sheet: Locality
Locality
Nbr.	Spring	Lat	Lon	Height [m asl]	National park area	Locality	Mountains	Drainage direction
1	BÄR	47.8	14.3	1385	nature zone	Bärenriedlau	Sengsengebirge	unknown
2	BRUN	47.8	14.5	664	outside park (ca. 2km)	Hirschkogelsattel west	Hintergebirge	Brunnbach
3	EBA-E4	47.8	14.4	1059	conservation area	Ebenforstalm	Hintergebirge	Großer Bach
4	EINS	47.9	14.4	880	outside park	Einsiedlerkogel west, at Forststraße	Mollner Berge	Rossbach-Krumme Steyrling-Steyr
5	GKHB	47.8	14.5	636	slightly outside park	Großer Bach	Hintergebirge	Großer Bach
6	GÖR2	47.8	14.4	1075	N/A	Göritz	Hintergebirge	Krumme Steyrling-Steyr
7	HRQ-E1	47.8	14.3	640	nature zone	Hinteres Rettenbachtal	Sengsengebirge	Hinterer Rettenbach-Steyr
8	HRQ-E2	47.8	14.3	639	nature zone	Hinteres Rettenbachtal	Sengsengebirge	Hinterer Rettenbach-Steyr
9	HRQ-Fischteich	47.8	14.3	605	nature zone	Hinteres Rettenbachtal	Sengsengebirge	Hinterer Rettenbach-Steyr
10	HUND	47.7	14.4	1062	nature zone	Stöffelam, Hundseckstraße	Hintergebirge	Großer Bach
11	JATA-E2	47.8	14.3	1415	conservation area	Feichtaualm	Sengsengebirge	Krumme Steyrling
12	JÖA	47.8	14.4	787	nature zone	Jörglalm	Hintergebirge	Jörglalm-Hasel-Gr.Bach-Reichramingbach-Enns
13	KEHLS	47.8	14.3	759	private enclave inside park	Hinteres Rettenbachtal	Sengsengebirge	Hinterer Rettenbach-Steyr
14	KRAH	47.8	14.4	678	probably nature zone	near Krahalm, Bodinggraben	Sengsengebirge	Krumme Steyrling-Oberlauf
15	KREMS	47.9	14.1	629	outside park	Kremstal	Kremsmauer	Krems
16	LILA	47.8	14.5	456	slightly outside park	Großer Bach	Hintergebirge	Großer Bach
17	LUBO	47.8	14.4	1299	conservation area	Schaumbergalm	Hintergebirge	Jörglgrabenbach-Hasel-Großer Bach-Reichramingbach-Enns
18	MWGR	47.8	14.5	597	slightly outside park	Großer Bach	Hintergebirge	Großer Bach
19	OCHS	47.9	14.5	391	N/A	at Großen Bach, at the height of Weißenbach, at the bottom of the Ochsenkogel	Reichraminger Hintergebirge	N/A
20	PALT	47.8	14.3	501	slightly outside park	Hopfing, just before military training area	Sengsengebirge	Paltenbach-Steyr
21	PREBL	47.9	14.3	420	outside park	N/A	outlet of spring at Krummen Steyrling (Annasberg at Molln-Rabach)	N/A
22	PUGLW	47.7	14.5	836	N/A	Puglalm	Sengsengebirge	Rotkreuzbach-Laussabach-Enns
23	REUT	47.8	14.4	594	nature zone	N/A	Sengsengebirge	N/A
24	RH-Dückenröhre	47.8	14.3	671	nature zone	Rettenbachhöhle in the rear part of the Rettenbachtal at Windischgarsten	Sengsengebirge	Fischbach-Hinterer Rettenbach-Steyr
25	RH-Mitterberg	47.8	14.3	671	nature zone	Rettenbachhöhle in the rear part of the Rettenbachtal at Windischgarsten	Sengsengebirge	Fischbach-Hinterer Rettenbach-Steyr
26	SCHA3	47.8	14.4	1206	conservation area	Schaumbergalm	Hintergebirge	Krumme Steyrling-Steyr
27	SCHÜ	47.8	14.4	1116	conservation area	Schaumbergalm	Hintergebirge	Krumme Steyrling-Steyr
28	STEY	47.8	14.4	760	many kilometers outside park	N/A	Totes Gebirge	N/A
29	STEYR	47.8	14.4	537	outside park, catchment area inside park	Wohlführeralm	Hintergebirge	Krumme Steyrling-Steyr
30	SULZ	47.8	14.4	973	conservation area	Zagglbaueralm	Sengsengebirge	Krumme Steyrling-Steyr
31	SULZ_B	47.8	14.4	961	probably conservation area	Zagglbaueralm	Sengsengebirge	Krumme Steyrling-Steyr
32	TUFF	47.7	14.6	576	slightly outside park	Laussabauer	Hintergebirge	Mooshöhebach-Laussabach-Enns
33	UHR1	47.8	14.3	N/A	slightly outside park	Bründl at the street (Rettenbachtal), south slope Gsperrberg (865m)	Gsperrberg	Hinterer Rettenbach-Steyr
34	VRQ	47.8	14.2	453	nature zone, park boundary	N/A	Sengsengebirge	N/A
35	WEIS	47.8	14.4	473	N/A	Großweißenbach-tal	Hintergebirge	Großer Weißenbach-Reichramingbach-Enns
36	Welchau1+2	47.8	14.3	529-584	slightly outside park	Welchau/Welchau-Seitental	Mollner Berge	Krumme Steyrling-Steyr
37	WILD	47.8	14.4	801	probably nature zone	Wilder Graben	Hintergebirge	Wilder Grabenbach-Großer Bach-Reichramingbach-Enns
38	WIND	47.8	14.2	839	probably inside park	Almweide east Windberg at Spering	Sengsengebirge	Effertsbach-Steyr
39	WOHL	47.7	14.4	N/A	nature zone	Wohlführeralm	Hintergebirge	Sitzenbach-Gr.Bach

## Sheet: Additional information about sp
Additional information about springs and collecting events
Nbr.	Spring	Monito-ring spring	Type of spring	Distance from the spring outlet [m]	Nbr. of collectings	Collecting dates	Collecting method	Collector
1	BÄR	yes	rheocrene - moss helocrene	1-3	1	2018-11-15	scooping	Weigand E.
2	BRUN	no	rheocrene swamp spring	0-5	1	2018-10-17	by hand	Weigand E.
3	EBA-E4	yes	spring brook	ca. 300	1	2018-10-08	by hand	Weigand E.
4	EINS	no	probably rheocrene and moss-helocrene	N/A	1	2018-10-26	by hand	Weigand E.
5	GKHB	yes	rheocrene	ca. 50	1	2018-10-15	by hand	Weigand E.
6	GÖR2	yes	rheocrene	3-15	1	2018-11-21	by hand	Weigand E.
7	HRQ-E1	yes	rheocrene (with flow-calmed fine sedimentation)	0-1	1	2018-12-05	net	Weigand E.
8	HRQ-E2	yes	rheocrene-limnocrene	0-1	1	2018-12-05	net	Weigand E.
9	HRQ-Fischteich	no	ground spring	0-1	1	2018-12-05	net	Weigand E.
10	HUND	no	rheocrene	0-5	1	2018-10-19	by hand	Weigand E.
11	JATA-E2	yes	rheocrene	1-15	1	2018-10-10	by hand	Weigand E.
12	JÖA	yes	rheocrene, very dynamic	0-15	2	29.10.2018/ 19.07.2019	net	Weigand E.
13	KEHLS	no	N/A	0-5	1	2019-03-28	by hand	Weigand E.
14	KRAH	yes	rheocrene	1-10	1	2018-10-16	by hand	Weigand E.
15	KREMS	N/A	N/A	ca. 3-15	1	2018-12-21	scooping	Fuxjäger C.
16	LILA	yes	limnocrene	0-2	1	2018-10-15	by hand	Weigand E.
17	LUBO	partly	rheocrene-helocrene	10	1	2018-11-16	by hand	Weigand E.
18	MWGR	yes	rheocrene	ca. 50	1	2018-10-15	by hand	Weigand E.
19	OCHS	N/A	rheocrene	N/A	1	2020-01-27	net	Weigand E.
20	PALT	no	limnocrene	0-5	1	2018-10-31	by hand	Weigand E.
21	PREBL	N/A	N/A	N/A	1	2019-12-06	net	Weigand E.
22	PUGLW	no	rheocrene	N/A	1	2018-11-07	by hand	Weigand E.
23	REUT	N/A	N/A	N/A	2	21.10.2019/ 24.05.2019	net/ scooping, by hand	Weigand E./ Duda M.
24	RH-Dückenröhre	yes	N/A	sub-terranean	2	2012-10-01	"Triftfalle"/ scooping	Weigand E.
25	RH-Mitterberg	no	N/A	sub-terranean	1	2012-10-01	"Triftfalle"	Weigand E.
26	SCHA3	yes	rheocrene	5-10	1	2018-11-16	by hand	Weigand E.
27	SCHÜ	yes	rheocrene	1-3/1-15	2	16.11.2018/ 24.05.2019	scooping/ by hand, sieve	Weigand E./ Schubert H., Kruckenhauser L., Duda M.
28	STEY	N/A	N/A	N/A	1	2019-10-31	net	Weigand E.
29	STEYR	no	N/A	0-3	1	2019-05-24	by hand, sieve	Schubert H., Kruckenhauser L., Duda M.
30	SULZ	yes	N/A	0-4	2	23.11.2018/ 21.10.2019	net	Weigand E.
31	SULZ_B	no	N/A	0-2	1	2018-11-23	by hand	Weigand E.
32	TUFF	no	N/A	5-8	1	2019-03-29	net	Weigand E.
33	UHR1	no	rheocrene	0-2	1	2018-11-29	net	Weigand E.
34	VRQ	N/A	N/A	N/A	1	2019-10-31	net	Weigand E.
35	WEIS	yes	rheocrene	0-2	2	25.05.2019/ 13.11.2018	by hand, net/ sieve	Schubert H., Kruckenhauser L., Duda M./Weigand E.
36	Welchau1+2	no	N/A	2-5/ N/A	2	2018-11-23	net/by hand	Weigand E.
37	WILD	no	N/A	0-1	1	2019-04-03	by hand, scooping	Weigand E.
38	WIND	no	rheocrene	10-200	1	2018-11-06	by hand	Weigand E.
39	WOHL	no	rheocrene	N/A	1	2018-10-22	by hand	Weigand E.
