# Supplementary material for: DNA barcoding as a tool to monitor the diversity of endangered spring snails in an Austrian National Park
Source: Biodivers Data J. 2023 Jan 11;11:e91496. doi: 10.3897/BDJ.11.e91496 (PMC9850253; doi:10.3897/BDJ.11.e91496)
Supplement: Supplementary material 2 — Supporting Table 2 [file bdj-11-e91496-s002.xlsx]

## Sheet: Tabelle1
Sample ID	Process ID	BIN	Species
ABOL-105_1*	AMOL713-20	BOLD:AED0666	Belgrandiella parreyssii
ABOL-105_2*	AMOL714-20	BOLD:AED0666	Belgrandiella parreyssii
ABOL-108_1*	AMOL700-20	BOLD:AAA4467	Bythinella conica
ABOL-21_1*	AMOL687-20	BOLD:AAA4467	Bythinella conica
ABOL-389_1*	AMOL717-20	BOLD:ADP3629	Belgrandiella fuchsi
ABOL-389_2*	AMOL718-20	BOLD:ADP3629	Belgrandiella fuchsi
ABOL-419_1*	AMOL679-20	BOLD:AAA4467	Bythinella austriaca
ABOL-419_2*	AMOL680-20	BOLD:AAA4467	Bythinella austriaca
ABOL-425_1*	AMOL681-20	BOLD:AAA4467	Bythinella austriaca
ABOL-425_2*	AMOL682-20	BOLD:AAA4467	Bythinella austriaca
ABOL-425_4*	AMOL683-20	BOLD:AAA4467	Bythinella austriaca
ABOL-425_5*	AMOL684-20	BOLD:AAA4467	Bythinella austriaca
ABOL-43_1*	AMOL030-18	BOLD:AAA4467	Bythinella austriaca
ABOL-46_1*	AMOL031-18	BOLD:AAA4467	Bythinella austriaca
ABOL-483_1	AMOL577-20	BOLD:AAA4467	Bythinella conica
ABOL-483_2	AMOL578-20	BOLD:AAA4467	Bythinella conica
ABOL-483_3	AMOL579-20	BOLD:AAA4467	Bythinella conica
ABOL-484_1	AMOL580-20	BOLD:AEC8473	Hauffenia kerschneri
ABOL-485_1	AMOL581-20	BOLD:AAA4467	Bythinella conica
ABOL-485_2	AMOL582-20	BOLD:AAA4467	Bythinella conica
ABOL-485_3	AMOL583-20	BOLD:AAA4467	Bythinella conica
ABOL-501_1	AMOL584-20	BOLD:AAA4467	Bythinella conica
ABOL-501_2	AMOL585-20	BOLD:AAA4467	Bythinella conica
ABOL-501_3	AMOL586-20	BOLD:AAA4467	Bythinella conica
ABOL-503_1	AMOL587-20	BOLD:AEC8473	Hauffenia kerschneri
ABOL-503_2	AMOL588-20	BOLD:AEC8473	Hauffenia kerschneri
ABOL-503_3	AMOL589-20	BOLD:AEC8473	Hauffenia kerschneri
ABOL-504_1	AMOL590-20	BOLD:AAA4467	Bythinella conica
ABOL-504_3	AMOL591-20	BOLD:AAA4467	Bythinella conica
ABOL-505_1	AMOL592-20	BOLD:AAA4467	Bythinella conica
ABOL-505_2	AMOL593-20	BOLD:AAA4467	Bythinella conica
ABOL-505_3	AMOL594-20	BOLD:AAA4467	Bythinella conica
ABOL-506_1	AMOL595-20	BOLD:AAA4467	Bythinella conica
ABOL-506_2	AMOL596-20	BOLD:AAA4467	Bythinella conica
ABOL-506_3	AMOL597-20	BOLD:AAA4467	Bythinella conica
ABOL-507_1	AMOL598-20	BOLD:AAA4467	Bythinella conica
ABOL-507_2	AMOL599-20	BOLD:AAA4467	Bythinella conica
ABOL-507_3	AMOL600-20	BOLD:AAA4467	Bythinella conica
ABOL-508_1	AMOL601-20	BOLD:AAA4467	Bythinella conica
ABOL-508_2	AMOL602-20	BOLD:AAA4467	Bythinella conica
ABOL-508_3	AMOL603-20	BOLD:AAA4467	Bythinella conica
ABOL-509_1	AMOL604-20	BOLD:AAA4467	Bythinella conica
ABOL-509_2	AMOL605-20	BOLD:AAA4467	Bythinella conica
ABOL-509_3	AMOL606-20	BOLD:AAA4467	Bythinella conica
ABOL-510_1	AMOL607-20	BOLD:AAA4467	Bythinella conica
ABOL-510_2	AMOL608-20	BOLD:AAA4467	Bythinella conica
ABOL-510_3	AMOL609-20	BOLD:AAA4467	Bythinella conica
ABOL-510_5	AMOL610-20	BOLD:AAA4467	Bythinella conica
ABOL-510_6	AMOL611-20	BOLD:AAA4467	Bythinella conica
ABOL-510_7	AMOL612-20	BOLD:AAA4467	Bythinella conica
ABOL-511	AMOL613-20	BOLD:AAA4467	Bythinella conica
ABOL-512_1	AMOL614-20	BOLD:AEC8473	Hauffenia kerschneri
ABOL-513	AMOL615-20	BOLD:AAA4467	Bythinella conica
ABOL-514_1	AMOL616-20	BOLD:AAA4467	Bythinella conica
ABOL-514_2	AMOL617-20	BOLD:AAA4467	Bythinella conica
ABOL-514_3	AMOL618-20	BOLD:AAA4467	Bythinella conica
ABOL-515_1	AMOL619-20	BOLD:AAA4467	Bythinella conica
ABOL-515_2	AMOL620-20	BOLD:AAA4467	Bythinella conica
ABOL-515_3	AMOL621-20	BOLD:AAA4467	Bythinella conica
ABOL-516_1	AMOL622-20	BOLD:AAA4467	Bythinella conica
ABOL-516_2	AMOL623-20	BOLD:AAA4467	Bythinella conica
ABOL-516_3	AMOL624-20	BOLD:AAA4467	Bythinella conica
ABOL-517_1	AMOL625-20	BOLD:ADP3094	Hauffenia wienerwaldensis
ABOL-517_2	AMOL626-20	BOLD:ADP3094	Hauffenia wienerwaldensis
ABOL-517_3	AMOL627-20	BOLD:ADP3094	Hauffenia wienerwaldensis
ABOL-518_1	AMOL628-20	BOLD:AAA4467	Bythinella conica
ABOL-518_2	AMOL629-20	BOLD:AAA4467	Bythinella conica
ABOL-518_3	AMOL630-20	BOLD:AAA4467	Bythinella conica
ABOL-519_1	AMOL631-20	BOLD:AAA4467	Bythinella conica
ABOL-519_2	AMOL632-20	BOLD:AAA4467	Bythinella conica
ABOL-519_3	AMOL633-20	BOLD:AAA4467	Bythinella conica
ABOL-52_1*	AMOL037-18	BOLD:ADP3629	Belgrandiella wawrai
ABOL-520_1	AMOL634-20	BOLD:AAA4467	Bythinella conica
ABOL-520_2	AMOL635-20	BOLD:AAA4467	Bythinella conica
ABOL-520_3	AMOL636-20	BOLD:AAA4467	Bythinella conica
ABOL-521	AMOL637-20	BOLD:AAA4467	Bythinella conica
ABOL-522_1	AMOL638-20	BOLD:AAA4467	Bythinella conica
ABOL-522_2	AMOL639-20	BOLD:AAA4467	Bythinella conica
ABOL-522_3	AMOL640-20	BOLD:AAA4467	Bythinella conica
ABOL-523_1	AMOL641-20	BOLD:AAA4467	Bythinella conica
ABOL-523_2	AMOL642-20	BOLD:AAA4467	Bythinella conica
ABOL-523_3	AMOL643-20	BOLD:AAA4467	Bythinella conica
ABOL-524_1	AMOL644-20	BOLD:AAA4467	Bythinella conica
ABOL-524_2	AMOL645-20	BOLD:AAA4467	Bythinella conica
ABOL-524_3	AMOL646-20	BOLD:AAA4467	Bythinella conica
ABOL-526_1	AMOL647-20	BOLD:AAA4467	Bythinella conica
ABOL-526_2	AMOL648-20	BOLD:AAA4467	Bythinella conica
ABOL-526_3	AMOL649-20	BOLD:AAA4467	Bythinella conica
ABOL-528_1	AMOL650-20	BOLD:AAA4467	Bythinella conica
ABOL-528_2	AMOL651-20	BOLD:AAA4467	Bythinella conica
ABOL-528_3	AMOL652-20	BOLD:AAA4467	Bythinella conica
ABOL-529_1	AMOL653-20	BOLD:AAA4467	Bythinella conica
ABOL-529_2	AMOL654-20	BOLD:AAA4467	Bythinella conica
ABOL-529_3	AMOL655-20	BOLD:AAA4467	Bythinella conica
ABOL-530_1	AMOL656-20	BOLD:AAA4467	Bythinella conica
ABOL-530_2	AMOL657-20	BOLD:AAA4467	Bythinella conica
ABOL-530_3	AMOL658-20	BOLD:AAA4467	Bythinella conica
ABOL-531_1	AMOL659-20	BOLD:AAA4467	Bythinella conica
ABOL-531_2	AMOL660-20	BOLD:AAA4467	Bythinella conica
ABOL-531_3	AMOL661-20	BOLD:AAA4467	Bythinella conica
ABOL-532_1	AMOL662-20	BOLD:AEC8473	Hauffenia kerschneri
ABOL-534_1	AMOL663-20	BOLD:AAA4467	Bythinella conica
ABOL-534_2	AMOL664-20	BOLD:AAA4467	Bythinella conica
ABOL-534_3	AMOL665-20	BOLD:AAA4467	Bythinella conica
ABOL-536_1	AMOL666-20	BOLD:AAA4467	Bythinella conica
ABOL-539_1	AMOL667-20	BOLD:AAA4467	Bythinella conica
ABOL-543_1	AMOL668-20	BOLD:AAA4467	Bythinella conica
ABOL-543_2	AMOL669-20	BOLD:AAA4467	Bythinella conica
ABOL-543_3	AMOL670-20	BOLD:AAA4467	Bythinella conica
ABOL-544_1	AMOL671-20	BOLD:AAA4467	Bythinella conica
ABOL-544_2	AMOL672-20	BOLD:AAA4467	Bythinella conica
ABOL-544_3	AMOL673-20	BOLD:AAA4467	Bythinella conica
ABOL-546_1	AMOL674-20	BOLD:ADP3629	Belgrandiella aulaei
ABOL-546_2	AMOL675-20	BOLD:ADP3629	Belgrandiella aulaei
ABOL-546_3	AMOL676-20	BOLD:ADP3629	Belgrandiella aulaei
ABOL-547_1	AMOL677-20	BOLD:AEC8473	Hauffenia kerschneri
ABOL-55_1*	AMOL038-18	BOLD:AAA4467	Bythinella austriaca
ABOL-550_1*	AMOL701-20	BOLD:AAA4467	Bythinella austriaca
ABOL-556_1*	AMOL703-20	BOLD:AAA4467	Bythinella austriaca
ABOL-56_1*	AMOL709-20	BOLD:ADP3629	Belgrandiella sp.
ABOL-56_2*	AMOL710-20	BOLD:ADP3629	Belgrandiella sp.
ABOL-560	AMOL678-20	BOLD:AAA4467	Bythinella conica
ABOL-565_1	AMOL720-20	BOLD:AEC8473	Hauffenia kerschneri
ABOL-566_1	AMOL721-20	BOLD:ADP3629	Belgrandiella aulaei
ABOL-567_1	AMOL722-20	BOLD:ADP3629	Belgrandiella aulaei
ABOL-567_2	AMOL723-20	BOLD:ADP3629	Belgrandiella aulaei
ABOL-567_3	AMOL724-20	BOLD:ADP3629	Belgrandiella aulaei
ABOL-57_1*	AMOL039-18	BOLD:AAA4467	Bythinella austriaca
ABOL-62_1*	AMOL041-18	BOLD:AAA4467	Bythinella austriaca
ABOL-64_1*	AMOL042-18	BOLD:AAA4467	Bythinella conica
ABOL-64_2*	AMOL043-18	BOLD:AAA4467	Bythinella conica
ABOL-66_1*	AMOL705-20	BOLD:AAA4467	Bythinella austriaca
ABOL-66_2*	AMOL706-20	BOLD:AAA4467	Bythinella austriaca
ABOL-8_1*	AMOL048-18	BOLD:ADP3629	Belgrandiella mimula
ABOL-8_2*	AMOL049-18	BOLD:ADP3629	Belgrandiella mimula
AL-7442*	AMOL177-18	BOLD:AAA4467	Bythinella austriaca
AL-7444*	AMOL178-18	BOLD:AAA4467	Bythinella austriaca
AL-7664*	AMOL261-18	BOLD:AAA4467	Bythinella conica
AL-7982*	AMOL414-18	BOLD:AAA4467	Bythinella conica
AL-7984*	AMOL415-18	BOLD:AAA4467	Bythinella conica
AL-7987*	AMOL416-18	BOLD:AAA4467	Bythinella austriaca
AL-7988*	AMOL417-18	BOLD:AAA4467	Bythinella austriaca
AL-7991*	AMOL418-18	BOLD:AAA4467	Bythinella austriaca
AL-7995*	AMOL419-18	BOLD:AAA4467	Bythinella austriaca
AL-8056*	AMOL568-18	BOLD:ADP3629	Belgrandiella sp.
AL-8061*	AMOL456-18	BOLD:ADP3094	Hauffenia wienerwaldensis
AL-8251*	AMOL685-20	BOLD:ADP3629	Belgrandiella wawrai
AL-8252*	AMOL686-20	BOLD:ADP3629	Belgrandiella wawrai
AL-8260*	AMOL688-20	BOLD:ADP3629	Belgrandiella mimula
AL-8261*	AMOL689-20	BOLD:ADP3629	Belgrandiella mimula
AL-8263*	AMOL690-20	BOLD:ADP3629	Belgrandiella mimula
AL-8272*	AMOL693-20	BOLD:AAA4467	Bythinella austriaca
AL-8278*	AMOL696-20	BOLD:AAA4467	Bythinella austriaca
AL-8279*	AMOL697-20	BOLD:AAA4467	Bythinella austriaca
HNS_M-10842_1*	AMOL490-18	BOLD:AAA4467	Bythinella conica
HNS_M-12254_1*	AMOL492-18	BOLD:AAA4467	Bythinella conica
